# Supplementary material for: Cell-Penetrating Peptide-Mediated Delivery of Gene-Silencing Nucleic Acids to the Invasive Common Reed Phragmites australis via Foliar Application
Source: Plants (Basel). 2025 Feb 5;14(3):458. doi: 10.3390/plants14030458 (PMC11820330; doi:10.3390/plants14030458)
Supplement: Supplementary file 1 [file plants-14-00458-s001.zip]

Archive with 1 entries (1 files):
- plants-3329844-supplementary.pdf
